# Supplementary material for: Looking Beyond Nutrients, How to Assess Diet Quality in an Inflammatory Bowel Disease Population—A Narrative Review
Source: Nutrients. 2025 Jul 17;17(14):2343. doi: 10.3390/nu17142343 (PMC12299158; doi:10.3390/nu17142343)
Supplement: Supplementary file 1 [file nutrients-17-02343-s001.zip]

Archive with 1 entries (1 files):
- nutrients-3746711-supplementary.pdf
